# Supplementary material for: Protein disulfide isomerase A6 promotes the repair of injured nerve through interactions with spastin
Source: Front Mol Neurosci. 2022 Aug 24;15:950586. doi: 10.3389/fnmol.2022.950586 (PMC9449696; doi:10.3389/fnmol.2022.950586)
Supplement: Supplementary file 1 [file Table_1.XLSX]

## Sheet: Pdia6  protein and RNA express
Protein
Name	Control_1	Control_2	Control_3	Light_4	Light_5	Light_6	Medium_7	Medium_8	Medium_9	Severe_10	Severe_11	Severe_12
sp|Q63081|PDIA6_RAT	725664	524608	619435	980873	1.12457e+06	546950	1.26106e+06	1.23028e+06	1.08395e+06	1.54446e+06	1.93013e+06	1.64804e+06
RNA
Name	Control1	Control2	Control3	Light1	Light2	Light3	Medium1	Medium2	Medium3	Severe1	Severe2	Severe3
ENSRNOG00000050197	104.08	64.6668	84.7051	160.503	162.013	162.367	192.178	148.168	201.137	188.137	255.221	225.243

## Sheet: rna.protein.relaiton.significan
Gene_name	GeneID	Protein	correlation.pearson	correlation.spearman
C1qc	ENSRNOG00000012804	sp|P31722|C1QC_RAT	0.654697	0.692308
Psmb10	ENSRNOG00000019494	sp|Q4KM35|PSB10_RAT	0.673536	0.531469
Cyba	ENSRNOG00000013014	sp|Q62737|CY24A_RAT	0.63571	0.685315
Serpina10	ENSRNOG00000050761	sp|Q62975|ZPI_RAT	-0.407948	-0.538462
Tubb2b	ENSRNOG00000017445	sp|Q3KRE8|TBB2B_RAT	-0.555009	-0.559441
Gsta6	ENSRNOG00000033402	sp|Q6AXY0|GSTA6_RAT	0.182162	0.111888
Rilpl2	ENSRNOG00000001061	sp|Q6AYA0|RIPL2_RAT	-0.514085	-0.433566
Irgm	ENSRNOG00000031138	sp|Q6AYC2|IRGM_RAT	-0.64221	-0.601399
Cspg5	ENSRNOG00000020833	sp|Q9ERQ6|CSPG5_RAT	0.807065	0.79021
Arhgef37	ENSRNOG00000025502	sp|A1IGU3|ARH37_RAT	-0.0141176	0.244755
H2afj	ENSRNOG00000045819	sp|A9UMV8|H2AJ_RAT	0.496326	0.594406
Flnc	ENSRNOG00000007281	sp|D3ZHA0|FLNC_RAT	0.684462	0.601399
F12	ENSRNOG00000015139	sp|D3ZTE0|FA12_RAT	-0.368292	-0.566434
Rnf123	ENSRNOG00000033378	sp|D3ZXK7|RN123_RAT	-0.310047	-0.468531
Trip12	ENSRNOG00000016963	sp|F1LP64|TRIPC_RAT	0.503214	0.314685
Rcn3	ENSRNOG00000043007	sp|I6L9G5|RCN3_RAT	0.670327	0.545455
Nup50	ENSRNOG00000013423	sp|O08587|NUP50_RAT	0.477564	0.160839
F13a1	ENSRNOG00000015957	sp|O08619|F13A_RAT	0.796354	0.825175
Pcolce	ENSRNOG00000025001	sp|O08628|PCOC1_RAT	0.57296	0.573427
Mybbp1a	ENSRNOG00000015236	sp|O35821|MBB1A_RAT	0.760119	0.839161
Soat1	ENSRNOG00000004111	sp|O70536|SOAT1_RAT	0.806887	0.846154
Agt	ENSRNOG00000018445	sp|P01015|ANGT_RAT	-0.447545	-0.601399
Apoe	ENSRNOG00000018454	sp|P02650|APOE_RAT	0.734705	0.664336
Fgg	ENSRNOG00000025074	sp|P02680|FIBG_RAT	-0.452477	-0.0910684
Orm1	ENSRNOG00000007886	sp|P02764|A1AG_RAT	0.195693	0.0245184
Alb	ENSRNOG00000002911	sp|P02770|ALBU_RAT	-0.267791	-0.384615
Gpx1	ENSRNOG00000048812	sp|P04041|GPX1_RAT	0.554353	0.377622
Ptprc	ENSRNOG00000000655	sp|P04157|PTPRC_RAT	0.608987	0.538462
Fn1	ENSRNOG00000014288	sp|P04937|FINC_RAT	0.55287	0.706294
Pcna	ENSRNOG00000021264	sp|P04961|PCNA_RAT	0.664873	0.671329
A2m	ENSRNOG00000045772	sp|P06238|A2MG_RAT	0.241841	0.566434
Hmox1	ENSRNOG00000014117	sp|P06762|HMOX1_RAT	0.703691	0.727273
Pf4	ENSRNOG00000028015	sp|P06765|PLF4_RAT	0.428638	0.762238
Hp	ENSRNOG00000014964	sp|P06866|HPT_RAT	0.496626	0.636364
Anxa1	ENSRNOG00000017469	sp|P07150|ANXA1_RAT	0.86282	0.881119
Spp1	ENSRNOG00000043451	sp|P08721|OSTP_RAT	0.615913	0.776224
Kng1	ENSRNOG00000030387	sp|P08934|KNG1_RAT	-0.075128	-0.0560421
Cp	ENSRNOG00000011913	sp|P13635|CERU_RAT	0.485002	0.615385
Anpep	ENSRNOG00000014610	sp|P15684|AMPN_RAT	0.804577	0.832168
Apoc1	ENSRNOG00000018426	sp|P19939|APOC1_RAT	0.359545	0.622378
Nes	ENSRNOG00000018681	sp|P21263|NEST_RAT	0.884718	0.895105
Xdh	ENSRNOG00000007081	sp|P22985|XDH_RAT	0.833417	0.867133
Rps27l	ENSRNOG00000050473	sp|P24051|RS27L_RAT	0.712001	0.706294
Psmb8	ENSRNOG00000000456	sp|P28064|PSB8_RAT	0.436088	0.433566
Timp1	ENSRNOG00000010208	sp|P30120|TIMP1_RAT	0.44987	0.48951
Lcn2	ENSRNOG00000013973	sp|P30152|NGAL_RAT	0.040486	0.524476
Grm5	ENSRNOG00000016429	sp|P31424|GRM5_RAT	-0.641152	-0.629371
C1qa	ENSRNOG00000012807	sp|P31720|C1QA_RAT	0.567233	0.398601
C1qb	ENSRNOG00000012749	sp|P31721|C1QB_RAT	0.452532	0.286713
Cdk1	ENSRNOG00000000632	sp|P39951|CDK1_RAT	0.621205	0.433566
Gatm	ENSRNOG00000000168	sp|P50442|GATM_RAT	0.236531	0.363636
Pon1	ENSRNOG00000008902	sp|P55159|PON1_RAT	0.246341	0.413311
Ptpn6	ENSRNOG00000014294	sp|P81718|PTN6_RAT	0.743967	0.643357
C5ar1	ENSRNOG00000047800	sp|P97520|C5AR1_RAT	0.860427	0.86014
Enpp3	ENSRNOG00000013791	sp|P97675|ENPP3_RAT	0.88688	0.902098
Lyn	ENSRNOG00000008180	sp|Q07014|LYN_RAT	0.694158	0.601399
Ddx21	ENSRNOG00000043099	sp|Q3B8Q1|DDX21_RAT	0.76818	0.72028
Aldh16a1	ENSRNOG00000020623	sp|Q3T1L0|A16A1_RAT	0.810417	0.818182
Pelp1	ENSRNOG00000019268	sp|Q56B11|PELP1_RAT	0.316789	0.517483
Cpsf4	ENSRNOG00000000985	sp|Q5FVR7|CPSF4_RAT	0.692893	0.412587
Lamtor3	ENSRNOG00000010552	sp|Q5U204|LTOR3_RAT	0.528721	0.545455
Plbd1	ENSRNOG00000008933	sp|Q5U2V4|PLBL1_RAT	0.714583	0.657343
Mcm6	ENSRNOG00000003703	sp|Q62724|MCM6_RAT	0.805074	0.748252
Myh9	ENSRNOG00000004860	sp|Q62812|MYH9_RAT	0.858726	0.811189
Ecm1	ENSRNOG00000021166	sp|Q62894|ECM1_RAT	0.709252	0.783217
Vwf	ENSRNOG00000019689	sp|Q62935|VWF_RAT	0.432828	0.622378
Itih3	ENSRNOG00000017689	sp|Q63416|ITIH3_RAT	-0.661604	-0.622378
Acox3	ENSRNOG00000008474	sp|Q63448|ACOX3_RAT	0.690039	0.72028
Azgp1	ENSRNOG00000001333	sp|Q63678|ZA2G_RAT	-0.45598	-0.482517
Myh11	ENSRNOG00000057880	sp|Q63862|MYH11_RAT	-0.225911	-0.188811
Cyp1b1	ENSRNOG00000040287	sp|Q64678|CP1B1_RAT	0.691113	0.461538
Tm9sf1	ENSRNOG00000019710	sp|Q66HF2|TM9S1_RAT	0.305321	0.769231
Capg	ENSRNOG00000013668	sp|Q6AYC4|CAPG_RAT	0.422784	0.307692
Tnfaip8l2	ENSRNOG00000021100	sp|Q6AYJ8|TP8L2_RAT	0.751781	0.888112
Lyar	ENSRNOG00000005374	sp|Q6AYK5|LYAR_RAT	0.657886	0.65035
Snap47	ENSRNOG00000022472	sp|Q6P6S0|SNP47_RAT	-0.661638	-0.706294
Serping1	ENSRNOG00000007457	sp|Q6P734|IC1_RAT	0.32455	0.601399
Rps27	ENSRNOG00000016961	sp|Q71TY3|RS27_RAT	0.61397	0.524476
Gmfg	ENSRNOG00000019838	sp|Q80T18|GMFG_RAT	0.857462	0.846154
Slc29a3	ENSRNOG00000000568	sp|Q80WK7|S29A3_RAT	0.144568	0.643357
Gldn	ENSRNOG00000024082	sp|Q80WL1|GLDN_RAT	0.503658	0.58042
Gjc2	ENSRNOG00000038328	sp|Q80XF7|CXG2_RAT	-0.658986	-0.699301
Sgpl1	ENSRNOG00000000565	sp|Q8CHN6|SGPL1_RAT	0.790198	0.727273
Msi1	ENSRNOG00000001156	sp|Q8K3P4|MSI1H_RAT	-0.300581	-0.363636
Dhfr	ENSRNOG00000013521	sp|Q920D2|DYR_RAT	0.475465	0.636364
Slc36a1	ENSRNOG00000012356	sp|Q924A5|S36A1_RAT	0.60464	0.48951
Tle3	ENSRNOG00000013013	sp|Q9JIT3|TLE3_RAT	0.567629	0.559441
Abcb9	ENSRNOG00000001082	sp|Q9QYJ4|ABCB9_RAT	-0.777497	-0.783217
Lgmn	ENSRNOG00000007089	sp|Q9R0J8|LGMN_RAT	0.705467	0.818182
Gda	ENSRNOG00000018282	sp|Q9WTT6|GUAD_RAT	0.321141	0.622378
Cfi	ENSRNOG00000053400	sp|Q9WUW3|CFAI_RAT	0.0573332	0.321678
Dnal1	ENSRNOG00000042333	sp|A0A096MJZ0|DNAL1_RAT	0.699508	0.734266
Lmod1	ENSRNOG00000051548	sp|A0A0G2K0D3|LMOD1_RAT	-0.146076	-0.020979
Sult1d1	ENSRNOG00000001960	sp|G3V9R3|ST1D1_RAT	0.837888	0.755245
Amph	ENSRNOG00000012490	sp|O08838|AMPH_RAT	0.913073	0.783217
Nrn1	ENSRNOG00000050767	sp|O08957|NRN1_RAT	0.599869	0.482517
Sh3gl1	ENSRNOG00000049683	sp|O35964|SH3G1_RAT	-0.831022	-0.895105
Syngr2	ENSRNOG00000050547	sp|O54980|SNG2_RAT	0.069256	-0.300699
Ralgapa1	ENSRNOG00000046256	sp|O55007|RGPA1_RAT	0.756549	0.713287
Cx3cl1	ENSRNOG00000016326	sp|O55145|X3CL1_RAT	0.717272	0.601399
S100b	ENSRNOG00000001295	sp|P04631|S100B_RAT	0.647485	0.468531
Gsta3	ENSRNOG00000056847	sp|P04904|GSTA3_RAT	0.712332	0.538462
Syn1	ENSRNOG00000010365	sp|P09951|SYN1_RAT	0.649597	0.552448
Lrrc4b	ENSRNOG00000019418	sp|P0CC10|LRC4B_RAT	0.282451	0.272727
Map2	ENSRNOG00000011841	sp|P15146|MTAP2_RAT	0.756507	0.65035
Mapt	ENSRNOG00000005133	sp|P19332|TAU_RAT	0.835826	0.643357
Syt1	ENSRNOG00000006426	sp|P21707|SYT1_RAT	0.754858	0.594406
Syt2	ENSRNOG00000004756	sp|P29101|SYT2_RAT	0.718103	0.538462
Grm3	ENSRNOG00000005519	sp|P31422|GRM3_RAT	0.841143	0.811189
Adcyap1r1	ENSRNOG00000012098	sp|P32215|PACR_RAT	0.728667	0.482517
Kcnj10	ENSRNOG00000007705	sp|P49655|KCJ10_RAT	0.784973	0.496503
Anp32a	ENSRNOG00000014846	sp|P49911|AN32A_RAT	-0.626028	-0.699301
Rida	ENSRNOG00000005437	sp|P52759|RIDA_RAT	0.459534	0.468531
Cux1	ENSRNOG00000001424	sp|P53565|CUX1_RAT	-0.604042	-0.678322
Fxyd7	ENSRNOG00000021067	sp|P59649|FXYD7_RAT	0.841241	0.811189
Timm8b	ENSRNOG00000009888	sp|P62078|TIM8B_RAT	0.704456	0.671329
Rab3c	ENSRNOG00000011623	sp|P62824|RAB3C_RAT	0.817625	0.741259
Gnb5	ENSRNOG00000047799	sp|P62882|GNB5_RAT	0.734828	0.713287
Cplx1	ENSRNOG00000000060	sp|P63041|CPLX1_RAT	0.910545	0.902098
Cmas	ENSRNOG00000013816	sp|P69060|NEUA_RAT	0.591002	0.230769
Camkk1	ENSRNOG00000018242	sp|P97756|KKCC1_RAT	0.780038	0.559441
Scn1b	ENSRNOG00000021102	sp|Q00954|SCN1B_RAT	0.663971	0.657343
Phyhip	ENSRNOG00000010555	sp|Q568Z9|PHYIP_RAT	0.77886	0.671329
Rell2	ENSRNOG00000019575	sp|Q5FVJ4|RELL2_RAT	0.775536	0.545455
Ermn	ENSRNOG00000021472	sp|Q5RJL0|ERMIN_RAT	0.8322	0.72028
Cdc37l1	ENSRNOG00000010967	sp|Q5XIC3|CD37L_RAT	0.679788	0.538462
Pak3	ENSRNOG00000004676	sp|Q62829|PAK3_RAT	0.837358	0.846154
Pkn1	ENSRNOG00000004131	sp|Q63433|PKN1_RAT	-0.650379	-0.664336
Map6	ENSRNOG00000027204	sp|Q63560|MAP6_RAT	0.842193	0.888112
Sncb	ENSRNOG00000018039	sp|Q63754|SYUB_RAT	0.826849	0.846154
Eif2b1	ENSRNOG00000001039	sp|Q64270|EI2BA_RAT	-0.666489	-0.34965
Saraf	ENSRNOG00000012329	sp|Q6AYN2|SARAF_RAT	0.688526	0.706294
Hmga1	ENSRNOG00000000488	sp|Q8K585|HMGA1_RAT	-0.427787	-0.328671
Cd99l2	ENSRNOG00000018148	sp|Q8R1R5|C99L2_RAT	0.788565	0.552448
Ndrg2	ENSRNOG00000010389	sp|Q8VBU2|NDRG2_RAT	0.637166	0.671329
Prpf6	ENSRNOG00000051498	sp|A1A5S1|PRP6_RAT	0.654457	0.594406
Rce1	ENSRNOG00000019468	sp|B0BMW8|FACE2_RAT	0.785298	0.72028
Washc1	ENSRNOG00000053306	sp|B2RYF7|WASH1_RAT	0.74679	0.741259
Limd1	ENSRNOG00000004837	sp|B5DEH0|LIMD1_RAT	0.553413	0.538462
Nup88	ENSRNOG00000006126	sp|O08658|NUP88_RAT	0.649642	0.384615
Calu	ENSRNOG00000006197	sp|O35783|CALU_RAT	0.817473	0.832168
Dab2	ENSRNOG00000028930	sp|O88797|DAB2_RAT	0.815087	0.755245
Ctsb	ENSRNOG00000010331	sp|P00787|CATB_RAT	0.737952	0.741259
Ftl1	ENSRNOG00000031506	sp|P02793|FRIL1_RAT	0.732724	0.692308
Rps17	ENSRNOG00000019106	sp|P04644|RS17_RAT	0.793176	0.685315
Cd8a	ENSRNOG00000007178	sp|P07725|CD8A_RAT	0.899428	0.867133
Rps19	ENSRNOG00000037897	sp|P17074|RS19_RAT	0.676161	0.657343
Atp2a3	ENSRNOG00000017912	sp|P18596|AT2A3_RAT	0.590817	0.643357
Fcer1g	ENSRNOG00000024159	sp|P20411|FCERG_RAT	0.667372	0.615385
Copb1	ENSRNOG00000057623	sp|P23514|COPB_RAT	0.889514	0.895105
Ctsd	ENSRNOG00000020206	sp|P24268|CATD_RAT	0.0412	0.48951
Rpn2	ENSRNOG00000007492	sp|P25235|RPN2_RAT	0.906569	0.944056
Man2a1	ENSRNOG00000015439	sp|P28494|MA2A1_RAT	0.13294	0.706294
Rnh1	ENSRNOG00000016416	sp|P29315|RINI_RAT	0.599666	0.440559
Serpinh1	ENSRNOG00000016831	sp|P29457|SERPH_RAT	0.74502	0.797203
Top2a	ENSRNOG00000053047	sp|P41516|TOP2A_RAT	0.752094	0.699301
Tbxas1	ENSRNOG00000007918	sp|P49430|THAS_RAT	0.5501	0.475524
Nup98	ENSRNOG00000020347	sp|P49793|NUP98_RAT	0.83548	0.825175
P2rx4	ENSRNOG00000001300	sp|P51577|P2RX4_RAT	0.568722	0.741259
Pros1	ENSRNOG00000048723	sp|P53813|PROS_RAT	0.41394	0.58042
Gstz1	ENSRNOG00000047708	sp|P57113|MAAI_RAT	-0.460281	-0.51049
Rpl30	ENSRNOG00000032825	sp|P62890|RL30_RAT	-0.109399	0.048951
Rpl10a	ENSRNOG00000000505	sp|P62907|RL10A_RAT	0.783958	0.811189
Gfpt1	ENSRNOG00000018507	sp|P82808|GFPT1_RAT	0.615925	0.48951
Smc3	ENSRNOG00000014173	sp|P97690|SMC3_RAT	0.813236	0.72028
Ptbp1	ENSRNOG00000010448	sp|Q00438|PTBP1_RAT	0.314749	0.657343
Prrc1	ENSRNOG00000016433	sp|Q3T1I4|PRRC1_RAT	0.765204	0.825175
Ifi30	ENSRNOG00000019387	sp|Q499T2|GILT_RAT	0.736476	0.748252
Tmem165	ENSRNOG00000002199	sp|Q4V899|TM165_RAT	0.56125	0.342657
Amdhd2	ENSRNOG00000006460	sp|Q5BJY6|NAGA_RAT	0.655569	0.678322
Arl11	ENSRNOG00000014653	sp|Q5BK71|ARL11_RAT	0.568389	0.447552
Mvp	ENSRNOG00000020182	sp|Q62667|MVP_RAT	0.797852	0.839161
Pdia6	ENSRNOG00000050197	sp|Q63081|PDIA6_RAT	0.860186	0.776224
Myo1c	ENSRNOG00000004072	sp|Q63355|MYO1C_RAT	0.761465	0.776224
Lipa	ENSRNOG00000019077	sp|Q64194|LICH_RAT	0.316863	0.517483
Rfc2	ENSRNOG00000001457	sp|Q641W4|RFC2_RAT	0.661185	0.524476
Ptbp2	ENSRNOG00000010827	sp|Q66H20|PTBP2_RAT	-0.699592	-0.72028
Npl	ENSRNOG00000002775	sp|Q66H59|NPL_RAT	0.476287	0.538462
Nup93	ENSRNOG00000018564	sp|Q66HC5|NUP93_RAT	0.861742	0.874126
Snd1	ENSRNOG00000031173	sp|Q66X93|SND1_RAT	0.829418	0.783217
Ndc1	ENSRNOG00000010620	sp|Q6AXN4|NDC1_RAT	0.598269	0.265734
Gpnmb	ENSRNOG00000008816	sp|Q6P7C7|GPNMB_RAT	0.600349	0.664336
Hnrnpf	ENSRNOG00000014562	sp|Q794E4|HNRPF_RAT	0.73715	0.636364
Cd276	ENSRNOG00000033608	sp|Q7TPB4|CD276_RAT	0.585271	0.454545
Khdrbs1	ENSRNOG00000046794	sp|Q91V33|KHDR1_RAT	0.567435	0.559441
Sdf4	ENSRNOG00000019981	sp|Q91ZS3|CAB45_RAT	0.568319	0.272727
Slc9a3r2	ENSRNOG00000002997	sp|Q920G2|NHRF2_RAT	-0.211587	-0.342657
Rab3il1	ENSRNOG00000020349	sp|Q99NH3|R3GEF_RAT	0.697599	0.622378
Cd93	ENSRNOG00000024799	sp|Q9ET61|C1QR1_RAT	0.545642	0.58042
Ipo13	ENSRNOG00000019758	sp|Q9JM04|IPO13_RAT	-0.666584	-0.72028
Prpf19	ENSRNOG00000020897	sp|Q9JMJ4|PRP19_RAT	-0.587482	-0.573427
Dnase2	ENSRNOG00000023830	sp|Q9QZK8|DNS2A_RAT	0.663999	0.797203
Ctsz	ENSRNOG00000050697	sp|Q9R1T3|CATZ_RAT	0.674561	0.706294
Nap1l1	ENSRNOG00000003890	sp|Q9Z2G8|NP1L1_RAT	0.150802	0.167832
Habp4	ENSRNOG00000019027	sp|A1L1K8|HABP4_RAT	0.782595	0.783217
Prrt2	ENSRNOG00000029366	sp|D3ZFB6|PRRT2_RAT	0.871602	0.783217
Micall1	ENSRNOG00000026212	sp|D3ZQL6|MILK1_RAT	0.450251	0.622378
Prdx6	ENSRNOG00000002896	sp|O35244|PRDX6_RAT	0.478837	0.643357
Hagh	ENSRNOG00000014743	sp|O35952|GLO2_RAT	0.726489	0.734266
Thy1	ENSRNOG00000006604	sp|P01830|THY1_RAT	0.736252	0.741259
Myl1	ENSRNOG00000013262	sp|P02600|MYL1_RAT	0.253205	0.58042
Hapln1	ENSRNOG00000032002	sp|P03994|HPLN1_RAT	0.771795	0.65035
Clta	ENSRNOG00000014635	sp|P08081|CLCA_RAT	-0.580921	-0.503497
Cltb	ENSRNOG00000017506	sp|P08082|CLCB_RAT	0.694349	0.755245
Ttyh1	ENSRNOG00000032699	sp|P0C5X8|TTYH1_RAT	0.589604	0.58042
Cox5b	ENSRNOG00000016660	sp|P12075|COX5B_RAT	0.0674196	0.132867
Atp1b2	ENSRNOG00000011227	sp|P13638|AT1B2_RAT	0.465365	0.433566
Tst	ENSRNOG00000000186	sp|P24329|THTR_RAT	0.519727	0.482517
Cd59	ENSRNOG00000042821	sp|P27274|CD59_RAT	0.640697	0.664336
Scg5	ENSRNOG00000007542	sp|P27682|7B2_RAT	0.523926	0.804196
Vcam1	ENSRNOG00000014333	sp|P29534|VCAM1_RAT	0.0850531	0.377622
Slc1a2	ENSRNOG00000005479	sp|P31596|EAA2_RAT	0.811809	0.678322
Slc6a11	ENSRNOG00000005697	sp|P31647|S6A11_RAT	0.724827	0.615385
Hpcal4	ENSRNOG00000050983	sp|P35332|HPCL4_RAT	0.896725	0.846154
Snca	ENSRNOG00000008656	sp|P37377|SYUA_RAT	0.64437	0.692308
Tagln3	ENSRNOG00000059539	sp|P37805|TAGL3_RAT	0.54423	0.811189
Rph3a	ENSRNOG00000001368	sp|P47709|RP3A_RAT	0.778495	0.531469
Calb2	ENSRNOG00000016977	sp|P47728|CALB2_RAT	0.846202	0.902098
Limk1	ENSRNOG00000001470	sp|P53669|LIMK1_RAT	0.409481	0.657343
Bcan	ENSRNOG00000018798	sp|P55068|PGCB_RAT	0.355677	0.293706
Snap25	ENSRNOG00000006037	sp|P60881|SNP25_RAT	0.835609	0.692308
Fgf12	ENSRNOG00000001931	sp|P61150|FGF12_RAT	0.523849	0.699301
Tsc22d1	ENSRNOG00000001030	sp|P62501|T22D1_RAT	0.156439	0.230769
Rab3a	ENSRNOG00000019433	sp|P63012|RAB3A_RAT	0.720975	0.545455
Gabrb3	ENSRNOG00000060599	sp|P63079|GBRB3_RAT	0.481817	0.818182
Cadm2	ENSRNOG00000030840	sp|Q1WIM2|CADM2_RAT	0.727058	0.405594
Cadm3	ENSRNOG00000003365	sp|Q1WIM3|CADM3_RAT	0.864857	0.762238
Fa2h	ENSRNOG00000018950	sp|Q2LAM0|FA2H_RAT	0.771154	0.685315
Reep4	ENSRNOG00000011373	sp|Q4QQW1|REEP4_RAT	-0.623152	-0.552448
Rwdd4	ENSRNOG00000022500	sp|Q569B7|RWDD4_RAT	-0.510044	-0.503497
Impact	ENSRNOG00000045844	sp|Q5GFD9|IMPCT_RAT	0.823278	0.671329
Ptprz1	ENSRNOG00000006030	sp|Q62656|PTPRZ_RAT	-0.155161	-0.0559441
Ndufv3	ENSRNOG00000001182	sp|Q6PCU8|NDUV3_RAT	0.630248	0.587413
Scn4b	ENSRNOG00000026679	sp|Q7M730|SCN4B_RAT	0.776459	0.86014
Coro6	ENSRNOG00000014496	sp|Q920J3|CORO6_RAT	0.696748	0.573427
Gpm6b	ENSRNOG00000004613	sp|Q9JJK1|GPM6B_RAT	0.651677	0.734266
Pacsin1	ENSRNOG00000054603	sp|Q9Z0W5|PACN1_RAT	0.882352	0.867133
